# Supplementary material for: Network analysis of the relationship between non-suicidal self-injury, depression, and childhood trauma in adolescents
Source: BMC Psychol. 2024 Apr 25;12:234. doi: 10.1186/s40359-024-01729-2 (PMC11046936; doi:10.1186/s40359-024-01729-2)
Supplement: Supplementary file 1 — Supplementary Material 1 [file 40359_2024_1729_MOESM1_ESM.r]

library(readxl)
library(qgraph)
library(bootnet)
library(networktools)
library(NetworkComparisonTest)

data1<- read_spss("data2640")
head(data1)[1:11,]
colnames(data1)

c1=cor_auto(data1)
qgraph<-qgraph(cor_auto(data1))
groups1<-c("NSSI","CDI","CDI","CDI","CDI","CDI","CTQ","CTQ","CTQ","CTQ","CTQ")

Labels<-colnames(data1)
Name<-c("ASIS","Anhedonia","Negative Mood","Negative Self-Esteem",
        "Ineffectiveness","Interpersonal Problem","Physical Neglect",
        "Physical Abuse","Emotional Neglect","Emotional Abuse","Sexual Abuse")
q_cor_auto1<-qgraph(cor_auto(data1),groups=groups1,layout="spring",
                    minimum=0.001,vsize=8,legend=TRUE,borders=TRUE,palette="colorblind",
                    legend.cex=0.5,nodeNames=Name,mar=c(5,2,3,3),
                    negDashed=TRUE,graph="pcor")

centralityPlot(q_cor_auto1,
               include = c("Strength","Closeness","Betweenness"),scale="z-scores")

Network1<-estimateNetwork(data1,default = "pcor")
plot(Network1,layout = "spring",groups=groups1,minimum=0.001,
     cut=0.01,vsize=8,legend=TRUE,borders=TRUE,legend.cex=0.5)
Results1<-bootnet(Network1,statistics=c("strength","closeness","betweenness","edge"),
                  nBoots=1000,nCores=3)
Results1<-bootnet(Network1,statistics=c("strength","closeness","betweenness"),
                  nBoots=1000,nCores=3,type="case")

plot(Results2640, "edge", plot = "difference", onlyNonZero = TRUE, order = "sample")
plot(Results2640, "strength", plot = "difference")
plot(Results2640, "closeness", plot = "difference")
plot(Results2640, "betweenness", plot = "difference")

plot(Results1,statistics=c("strength","closeness","betweenness"))
corStability(Results1)
